# Supplementary material for: Surface Chalking upon Weathering of Dark-Colored PVC Articles and Relevant Stabilizers
Source: Polymers (Basel). 2024 Apr 10;16(8):1047. doi: 10.3390/polym16081047 (PMC11053820; doi:10.3390/polym16081047)
Supplement: Supplementary file 1 [file polymers-16-01047-s001.zip]

Archive with 1 entries (1 files):
- polymers-2925520-supplementary.pdf
